# Supplementary material for: Experiences and lessons learned from two virtual, hands-on microbiome bioinformatics workshops
Source: PLoS Comput Biol. 2021 Jun 24;17(6):e1009056. doi: 10.1371/journal.pcbi.1009056 (PMC8224931; doi:10.1371/journal.pcbi.1009056)
Supplement: S1 Data — This does not include free-form text answers because we did not obtain authorization from workshop participants to share that information. (XLSX) [file pcbi.1009056.s003.xlsx]

## Sheet: CZI
Were there any accessibility issues that affected your ability to participate in this workshop?	This workshop helped me learn what I most hoped to learn from participating in this workshop.	I can immediately apply what I learned at this workshop.	I felt comfortable learning in this workshop environment.	I was able to get clear answers to my questions from the instructors.	The instructors were enthusiastic about the workshop.	I felt comfortable interacting with the instructors.	The instructors were knowledgeable about the material being taught.	How likely are you to recommend this workshop to a friend or colleague?	On day 1, I attended:	On day 2, I attended:	On day 3, I attended:	On day 4, I attended:	On day 5, I attended:	Throughout the workshop, I:
No	Yes	4	5	4	3	2	4	4	All of the sessions	All of the sessions	All of the sessions	All of the sessions	All of the sessions	Was able to complete some of the interactive work.
No	Yes	5	5	5	5	5	5	5	All of the sessions	All of the sessions	All of the sessions	All of the sessions	All of the sessions	Was able to complete all of the interactive work.
No	Yes	5	5	5	5	5	5	5	All of the sessions	All of the sessions	All of the sessions	All of the sessions	All of the sessions	Was able to complete all of the interactive work.
No	Yes	3	5	5	5	5	5	5	All of the sessions	All of the sessions	All of the sessions	All of the sessions	All of the sessions	Was able to complete all of the interactive work.
No	Yes	4	5	5	5	4	5	5	Some of the sessions	Some of the sessions	All of the sessions	All of the sessions	All of the sessions	Was able to complete all of the interactive work.
No	Yes	5	5	5	5	5	5	5	All of the sessions	All of the sessions	All of the sessions	All of the sessions	All of the sessions	Was able to complete all of the interactive work.
No	Yes	5	5	4	5	4	5	5	All of the sessions	All of the sessions	All of the sessions	All of the sessions	All of the sessions	Was able to complete all of the interactive work.
No	Yes	5	5	5	5	5	5	5	All of the sessions	All of the sessions	All of the sessions	All of the sessions	Some of the sessions	Was able to complete all of the interactive work.
No	Yes	4	5	4	5	4	4	5	All of the sessions	All of the sessions	All of the sessions	Some of the sessions	All of the sessions	Was able to complete all of the interactive work.
No	Yes	2	4	3	2	3	3	3	All of the sessions	All of the sessions	All of the sessions	All of the sessions	All of the sessions	Was able to complete all of the interactive work.
No	Yes	3	4	5	5	5	5	5	All of the sessions	All of the sessions	All of the sessions	All of the sessions	All of the sessions	Was able to complete all of the interactive work.
No	Yes	5	5	5	5	5	5	5	All of the sessions	All of the sessions	All of the sessions	All of the sessions	All of the sessions	Was able to complete all of the interactive work.
No	Yes	4	5	5	5	5	5	4	All of the sessions	All of the sessions	All of the sessions	All of the sessions	Some of the sessions	Was able to complete all of the interactive work.
No	Yes	5	5	4	5	5	5	5	All of the sessions	All of the sessions	All of the sessions	All of the sessions	All of the sessions	Was able to complete all of the interactive work.
No	Yes	5	5	5	5	5	4	5	All of the sessions	All of the sessions	All of the sessions	Some of the sessions	All of the sessions	Was able to complete some of the interactive work.
No	Yes	4	5	5	5	5	5	5	All of the sessions	All of the sessions	Some of the sessions	All of the sessions	All of the sessions	Was able to complete all of the interactive work.
No	Yes	4	5	5	5	5	5	5	All of the sessions	All of the sessions	All of the sessions	All of the sessions	All of the sessions	Was able to complete all of the interactive work.
No	Yes	5	5	4	5	4	4	5	All of the sessions	All of the sessions	All of the sessions	Some of the sessions	All of the sessions	Was able to complete all of the interactive work.
No	Yes	5	5	3	5	5	5	5	All of the sessions	All of the sessions	All of the sessions	All of the sessions	All of the sessions	Was able to complete all of the interactive work.
No	Yes	5	5	5	5	5	5	5	All of the sessions	All of the sessions	All of the sessions	Some of the sessions	Some of the sessions	Was able to complete all of the interactive work.
Yes	Yes	4	5	5	5	5	5	5	All of the sessions	All of the sessions	Some of the sessions	Some of the sessions	All of the sessions	Was able to complete some of the interactive work.
No	Yes	5	5	5	5	5	5	5	All of the sessions	All of the sessions	All of the sessions	All of the sessions	All of the sessions	Was able to complete all of the interactive work.
No	Yes	5	5	5	5	5	5	5	All of the sessions	All of the sessions	All of the sessions	Some of the sessions	Some of the sessions	Was able to complete all of the interactive work.
No	Yes	5	5	5	5	5	5	5	All of the sessions	All of the sessions	All of the sessions	All of the sessions	All of the sessions	Was able to complete all of the interactive work.
No	Yes	4	5	4	5	5	5	5	All of the sessions	All of the sessions	All of the sessions	All of the sessions	All of the sessions	Was able to complete all of the interactive work.
No	Yes	4	5	5	5	5	5	5	All of the sessions	All of the sessions	All of the sessions	All of the sessions	All of the sessions	Was able to complete all of the interactive work.
No	Yes	4	4	4	5	4	5	5	All of the sessions	All of the sessions	All of the sessions	All of the sessions	All of the sessions	Was able to complete all of the interactive work.
No	Yes	5	5	3	5	4	4	5	All of the sessions	All of the sessions	All of the sessions	All of the sessions	All of the sessions	Was able to complete all of the interactive work.
Yes	Yes	4	4	4	5	5	5	5	All of the sessions	All of the sessions	Some of the sessions	Some of the sessions	All of the sessions	Was able to complete some of the interactive work.
No	Yes	5	5	5	5	5	5	5	All of the sessions	All of the sessions	All of the sessions	Some of the sessions	Some of the sessions	Was able to complete all of the interactive work.
No	Yes	5	5	4	5	5	5	5	All of the sessions	All of the sessions	All of the sessions	All of the sessions	All of the sessions	Was able to complete some of the interactive work.
No	Yes	5	5	4	5	5	5	5	All of the sessions	All of the sessions	All of the sessions	All of the sessions	All of the sessions	Was able to complete some of the interactive work.
No	Yes	4	4	4	5	4	4	5	All of the sessions	All of the sessions	All of the sessions	Some of the sessions	Some of the sessions	Was able to complete all of the interactive work.
No	Yes	5	5	5	5	5	5	5	All of the sessions	All of the sessions	All of the sessions	All of the sessions	All of the sessions	Was able to complete some of the interactive work.
No	Yes	5	5	5	5	5	5	5	All of the sessions	All of the sessions	All of the sessions	Some of the sessions	Some of the sessions	Was able to complete all of the interactive work.
No	Yes	5	5	5	5	5	5	5	All of the sessions	All of the sessions	All of the sessions	All of the sessions	All of the sessions	Was able to complete all of the interactive work.
Yes	Yes	4	5	4	5	5	5	5	Some of the sessions	Some of the sessions	Some of the sessions	Some of the sessions	Some of the sessions	Was able to complete some of the interactive work.
No	Yes	4	4	5	5	5	5	5	All of the sessions	All of the sessions	All of the sessions	All of the sessions	All of the sessions	Was able to complete some of the interactive work.
No	Yes	4	5	5	5	5	5	5	All of the sessions	All of the sessions	All of the sessions	All of the sessions	Some of the sessions	Was able to complete all of the interactive work.
No	No	4	4	5	5	5	5	5	All of the sessions	All of the sessions	All of the sessions	All of the sessions	All of the sessions	Was able to complete all of the interactive work.
No	Yes	5	5	5	5	5	5	5	All of the sessions	All of the sessions	All of the sessions	All of the sessions	All of the sessions	Was able to complete all of the interactive work.

## Sheet: FAES
Rate the training course you have just attended in the space provided, using a 5-point scale, with the lowest score being “1” and the highest being “5". [Overall content of course]	Rate the training course you have just attended in the space provided, using a 5-point scale, with the lowest score being “1” and the highest being “5". [Overall course presentation]	Rate the training course you have just attended in the space provided, using a 5-point scale, with the lowest score being “1” and the highest being “5". [Overall time allotments]	Rate the training course you have just attended in the space provided, using a 5-point scale, with the lowest score being “1” and the highest being “5". [Audio-visual aids]	Did this workshop meet your objectives?	Was the workshop material helpful?	Were the faculty knowledgeable?	Please rate your overall satisfaction with the course.	Were there any technical accessibility issues that affected your ability to participate in this workshop?	This workshop helped me learn what I most hoped to learn from participating in this workshop.	I can immediately apply what I learned at this workshop.	I felt comfortable learning in this workshop environment.	I was able to get clear answers to my questions from the instructors.	The instructors were enthusiastic about the workshop.	I felt comfortable interacting with the instructors.	The instructors were knowledgeable about the material being taught.	How likely are you to recommend this workshop to a friend or colleague?	On day 1, I attended:	On day 2, I attended:	On day 3, I attended:	On day 4, I attended:	On day 5, I attended:	Throughout the workshop, I:
4	3	4	4	Yes	Yes	Yes	4	No	Yes	3	4	4	5	4	5	4	All of the sessions	All of the sessions	All of the sessions	Some of the sessions	All of the sessions	Was able to complete all of the interactive work.
5	5	4	5	Yes	Yes	Yes	5	No	Yes	3	4	4	5	4	5	5	All of the sessions	All of the sessions	All of the sessions	All of the sessions	All of the sessions	Was able to complete all of the interactive work.
5	5	5	5	Yes	Yes	Yes	5	No	Yes	5	5	5	5	5	5	5	All of the sessions	All of the sessions	All of the sessions	All of the sessions	All of the sessions	Was able to complete some of the interactive work.
5	4	4	5	Yes	Yes	Yes	5	No	Yes	4	4	4	5	4	5	5	All of the sessions	All of the sessions	All of the sessions	All of the sessions	All of the sessions	Was able to complete all of the interactive work.
4	3	4	5	Yes	Yes	Yes	4	No	Yes	4	4	5	5	5	5	5	All of the sessions	All of the sessions	All of the sessions	All of the sessions	All of the sessions	Was able to complete all of the interactive work.
5	5	5	5	Yes	Yes	Yes	5	No	Yes	5	5	5	5	5	5	5	All of the sessions	All of the sessions	All of the sessions	No reply	All of the sessions	Was able to complete all of the interactive work.
5	4	5	5	Yes	Yes	Yes	5	No	Yes	5	5	5	5	5	5	5	All of the sessions	All of the sessions	All of the sessions	All of the sessions	All of the sessions	Was able to complete all of the interactive work.
4	4	4	4	Yes	Yes	Yes	4	No	Yes	4	4	4	5	5	5	5	All of the sessions	All of the sessions	All of the sessions	Some of the sessions	All of the sessions	Was able to complete all of the interactive work.
5	4	4	3	Yes	Yes	Yes	5	No	Yes	4	4	4	5	5	5	5	All of the sessions	All of the sessions	All of the sessions	All of the sessions	All of the sessions	Was able to complete all of the interactive work.
5	5	5	5	Yes	Yes	Yes	5	No	Yes	5	5	5	5	5	5	5	All of the sessions	All of the sessions	All of the sessions	All of the sessions	All of the sessions	Was able to complete all of the interactive work.
5	5	5	5	Yes	Yes	Yes	5	No	Yes	4	4	5	5	4	5	5	All of the sessions	All of the sessions	All of the sessions	All of the sessions	All of the sessions	Was able to complete all of the interactive work.
5	5	4	5	Yes	Yes	Yes	5	No	Yes	5	5	5	5	5	5	5	All of the sessions	All of the sessions	All of the sessions	All of the sessions	All of the sessions	Was able to complete all of the interactive work.
5	4	5	3	Yes	Yes	Yes	5	No	Yes	5	5	5	5	5	5	5	All of the sessions	All of the sessions	All of the sessions	All of the sessions	All of the sessions	Was able to complete all of the interactive work.
5	3	4	4	Yes	Yes	Yes	4	No	Yes	3	2	4	5	5	5	4	All of the sessions	All of the sessions	All of the sessions	All of the sessions	All of the sessions	Was able to complete all of the interactive work.
5	5	4	5	Yes	Yes	Yes	5	No	Yes	5	5	5	5	5	5	5	All of the sessions	All of the sessions	All of the sessions	All of the sessions	All of the sessions	Was able to complete all of the interactive work.
4	4	4	3	Yes	Yes	Yes	5	No	Yes	4	5	5	5	5	5	5	All of the sessions	All of the sessions	All of the sessions	All of the sessions	All of the sessions	Was able to complete all of the interactive work.
5	5	4	4	Yes	Yes	Yes	5	No	Yes	4	5	4	5	5	5	5	All of the sessions	All of the sessions	All of the sessions	All of the sessions	All of the sessions	Was able to complete all of the interactive work.
5	4	4	5	Yes	Yes	Yes	4	No	Yes	5	5	5	5	5	5	5	All of the sessions	All of the sessions	All of the sessions	All of the sessions	All of the sessions	Was able to complete all of the interactive work.
5	5	5	5	Yes	Yes	Yes	5	No	Yes	5	5	5	5	5	5	5	All of the sessions	All of the sessions	All of the sessions	Some of the sessions	All of the sessions	Was able to complete all of the interactive work.
5	4	5	5	Yes	Yes	Yes	5	No	Yes	4	5	5	5	5	5	5	All of the sessions	All of the sessions	All of the sessions	All of the sessions	All of the sessions	Was able to complete all of the interactive work.
4	4	4	4	Yes	Yes	Yes	4	No	Yes	4	4	4	4	4	4	4	All of the sessions	All of the sessions	No reply	All of the sessions	All of the sessions	Was able to complete all of the interactive work.
5	5	5	5	Yes	Yes	Yes	5	No	Yes	5	5	5	5	5	5	5	All of the sessions	All of the sessions	All of the sessions	All of the sessions	All of the sessions	Was able to complete all of the interactive work.
3	5	5	4	Yes	Yes	Yes	4	No	Yes	4	4	3	5	5	5	4	All of the sessions	All of the sessions	Some of the sessions	All of the sessions	All of the sessions	Was able to complete all of the interactive work.
5	4	5	5	Yes	Yes	Yes	5	Yes	Yes	5	5	5	5	5	5	5	All of the sessions	All of the sessions	All of the sessions	All of the sessions	All of the sessions	Was able to complete all of the interactive work.
5	5	5	4	Yes	Yes	Yes	5	No	Yes	5	5	5	5	5	5	5	All of the sessions	All of the sessions	All of the sessions	All of the sessions	All of the sessions	Was able to complete all of the interactive work.
5	5	5	5	Yes	Yes	Yes	5	No	Yes	5	5	5	5	5	5	5	All of the sessions	All of the sessions	All of the sessions	All of the sessions	All of the sessions	Was able to complete all of the interactive work.
5	5	5	5	Yes	Yes	Yes	5	No	Yes	5	5	5	5	5	5	5	All of the sessions	All of the sessions	All of the sessions	All of the sessions	All of the sessions	Was able to complete all of the interactive work.
5	5	5	5	Yes	Yes	Yes	5	No	Yes	4	5	5	5	5	5	5	All of the sessions	All of the sessions	All of the sessions	All of the sessions	All of the sessions	Was able to complete all of the interactive work.
5	5	5	5	Yes	Yes	Yes	5	No	Yes	5	5	5	5	5	5	5	All of the sessions	All of the sessions	All of the sessions	All of the sessions	All of the sessions	Was able to complete all of the interactive work.
5	2	5	5	Yes	Yes	Yes	4	No	Yes	3	3	5	5	5	5	4	All of the sessions	All of the sessions	All of the sessions	All of the sessions	All of the sessions	Was able to complete some of the interactive work.
5	5	5	5	Yes	Yes	Yes	5	No	Yes	5	5	5	5	5	5	5	All of the sessions	All of the sessions	All of the sessions	All of the sessions	All of the sessions	Was able to complete all of the interactive work.
4	5	3	5	Yes	Yes	Yes	4	No	Yes	4	4	3	5	4	5	5	All of the sessions	All of the sessions	All of the sessions	All of the sessions	All of the sessions	Was able to complete all of the interactive work.
5	5	5	5	Yes	Yes	Yes	5	Yes	Yes	5	5	5	5	5	5	5	All of the sessions	All of the sessions	All of the sessions	All of the sessions	All of the sessions	Was able to complete all of the interactive work.
5	4	4	4	Yes	Yes	Yes	4	Yes	Yes	4	5	5	5	4	5	4	All of the sessions	All of the sessions	All of the sessions	All of the sessions	All of the sessions	Was able to complete all of the interactive work.
5	5	5	5	Yes	Yes	Yes	4	No	Yes	4	4	4	5	4	5	5	All of the sessions	All of the sessions	All of the sessions	All of the sessions	All of the sessions	Was able to complete all of the interactive work.
5	5	5	5	Yes	Yes	Yes	5	No	Yes	3	5	5	5	5	5	5	All of the sessions	All of the sessions	All of the sessions	All of the sessions	All of the sessions	Was able to complete all of the interactive work.
5	3	5	4	Yes	Yes	Yes	4	No	Yes	3	4	3	5	4	4	4	All of the sessions	All of the sessions	All of the sessions	All of the sessions	All of the sessions	Was able to complete all of the interactive work.
5	5	4	4	Yes	Yes	Yes	5	No	Yes	4	5	5	5	5	5	5	All of the sessions	All of the sessions	All of the sessions	All of the sessions	All of the sessions	Was able to complete all of the interactive work.
5	5	5	5	Yes	Yes	Yes	4	No	Yes	3	4	5	5	5	5	5	All of the sessions	All of the sessions	All of the sessions	All of the sessions	All of the sessions	Was able to complete all of the interactive work.
5	5	5	5	Yes	Yes	Yes	5	No	Yes	5	5	5	5	5	5	5	All of the sessions	All of the sessions	All of the sessions	All of the sessions	All of the sessions	Was able to complete all of the interactive work.
5	5	5	5	Yes	Yes	Yes	5	No	Yes	5	5	5	5	5	5	5	All of the sessions	All of the sessions	All of the sessions	All of the sessions	Some of the sessions	Was able to complete all of the interactive work.
4	4	4	4	No	Yes	Yes	4	No	Yes	3	4	5	4	5	5	4	All of the sessions	All of the sessions	All of the sessions	All of the sessions	All of the sessions	Was able to complete all of the interactive work.
4	4	5	5	Yes	Yes	Yes	4	No	Yes	2	4	5	5	5	5	4	All of the sessions	All of the sessions	All of the sessions	All of the sessions	All of the sessions	Was able to complete all of the interactive work.
5	5	5	5	Yes	Yes	Yes	5	No	Yes	5	5	5	5	5	5	5	All of the sessions	All of the sessions	All of the sessions	All of the sessions	All of the sessions	Was able to complete all of the interactive work.
5	5	5	5	Yes	Yes	Yes	5	No	Yes	5	5	5	5	5	5	5	All of the sessions	All of the sessions	All of the sessions	Some of the sessions	All of the sessions	Was able to complete all of the interactive work.
5	5	5	5	Yes	Yes	Yes	5	No	Yes	5	5	5	5	5	5	5	All of the sessions	All of the sessions	All of the sessions	All of the sessions	All of the sessions	Was able to complete some of the interactive work.
5	5	5	5	Yes	Yes	Yes	5	No	Yes	4	5	5	5	5	5	5	All of the sessions	All of the sessions	All of the sessions	All of the sessions	All of the sessions	Was able to complete all of the interactive work.
5	5	3	5	Yes	Yes	Yes	4	No	Yes	5	5	4	4	5	4	4	All of the sessions	All of the sessions	All of the sessions	All of the sessions	All of the sessions	Was able to complete all of the interactive work.
5	5	5	5	Yes	Yes	Yes	5	No	Yes	5	5	5	5	5	5	5	All of the sessions	All of the sessions	All of the sessions	All of the sessions	All of the sessions	Was able to complete some of the interactive work.
5	5	5	5	Yes	Yes	Yes	5	No	Yes	5	5	5	5	5	5	5	All of the sessions	All of the sessions	All of the sessions	All of the sessions	All of the sessions	Was able to complete all of the interactive work.
4	3	3	3	Yes	Yes	Yes	4	No	Yes	3	4	5	5	3	5	5	All of the sessions	All of the sessions	All of the sessions	All of the sessions	All of the sessions	Was able to complete all of the interactive work.
4	4	4	4	Yes	Yes	Yes	4	No	Yes	3	3	4	5	5	5	5	All of the sessions	All of the sessions	All of the sessions	All of the sessions	All of the sessions	Was able to complete all of the interactive work.
4	4	4	3	Yes	Yes	Yes	4	No	Yes	4	3	4	5	5	5	3	All of the sessions	All of the sessions	All of the sessions	All of the sessions	All of the sessions	Was able to complete all of the interactive work.
3	4	3	4	No	Yes	Yes	3	No	No	2	4	4	5	5	5	3	All of the sessions	All of the sessions	All of the sessions	All of the sessions	All of the sessions	Was able to complete all of the interactive work.
4	5	3	5	No	Yes	Yes	3	No	No	3	1	4	5	4	5	2	All of the sessions	Some of the sessions	Some of the sessions	Some of the sessions	Some of the sessions	Was able to complete some of the interactive work.
5	5	5	5	Yes	Yes	Yes	5	No	Yes	5	5	3	5	5	5	5	All of the sessions	All of the sessions	Some of the sessions	Some of the sessions	All of the sessions	Was able to complete all of the interactive work.
5	4	4	4	Yes	Yes	Yes	4	Yes	Yes	4	5	4	5	5	5	3	All of the sessions	All of the sessions	All of the sessions	All of the sessions	All of the sessions	Was able to complete all of the interactive work.
																						0
